# Supplementary material for: Hydrophilic and Lipophilic Carbon Dots Impart Thermosensitivity to Doxorubicin Loaded Phospholipid Liposomes
Source: Pharmaceuticals (Basel). 2026 Apr 25;19(5):668. doi: 10.3390/ph19050668 (PMC13210328; doi:10.3390/ph19050668)
Supplement: Supplementary file 1 [file pharmaceuticals-19-00668-s001.zip]

Archive with 1 entries (1 files):
- pharmaceuticals-4254101-supplementary.pdf
